# Supplementary material for: Identifying Human PTP1B Enzyme Inhibitors from Marine Natural Products: Perspectives for Developing of Novel Insulin-Mimetic Drugs
Source: Pharmaceuticals (Basel). 2022 Mar 8;15(3):325. doi: 10.3390/ph15030325 (PMC8950868; doi:10.3390/ph15030325)
Supplement: Supplementary file 1 [file pharmaceuticals-15-00325-s001.zip]

Archive with 1 entries (1 files):
- pharmaceuticals-1586145-supplementary.pdf
